# Supplementary material for: Ranking Nursing Diagnoses by Predictive Relevance for Intensive Care Unit Transfer Risk in Adult and Pediatric Patients: A Machine Learning Approach with Random Forest
Source: Healthcare (Basel). 2025 Jun 4;13(11):1339. doi: 10.3390/healthcare13111339 (PMC12154488; doi:10.3390/healthcare13111339)
Supplement: Supplementary file 1 [file healthcare-13-01339-s001.zip]

Archive with 2 entries (2 files):
- Figure S1. Validation_plot_adult_patients.pdf
- Figure S2. Validation_plot_pediatric_patients.pdf
